# Supplementary material for: Association between the TNF-α-308G/A and TNF-α-238G/A polymorphisms and systemic lupus erythematosus susceptibility: an updated meta-analysis
Source: Front Med (Lausanne). 2026 Jun 23;13:1836955. doi: 10.3389/fmed.2026.1836955 (PMC13337511; doi:10.3389/fmed.2026.1836955)
Supplement: Supplementary file 1 [file Table_1.xlsx]

## Sheet: Supplementary Table 1
Supplementary Table 1. Detailed search strategy
#	PubMed - run [May 28, 2026]	Results
1	(((Polymorphism, Genetic[MeSH Terms]) OR ("Gene Polymorphism"[Title/Abstract] OR "Polymorphism (Genetics)"[Title/Abstract])) AND ((Lupus Erythematosus, Systemic[MeSH Terms]) OR ("Lupus Erythematosus Disseminatus"[Title/Abstract] OR "Systemic Lupus Erythematosus"[Title/Abstract] OR "Libman-Sacks Disease"[Title/Abstract]))) AND ((Tumor Necrosis Factor-alpha[MeSH Terms]) OR ("Tumor Necrosis Factor a…	179
#	Embase - run [May 28, 2026]	Results
1	tumor necrosis factor'/exp OR 'tnf alfa':ab,ti OR 'tumor necrosis factor alpha':ab,ti OR 'tumour necrosis factors':ab,ti	526472
2	genetic polymorphism'/exp OR (polymorphism:ab,ti AND genetics:ab,ti) OR 'polymorphism, genetic':ab,ti	552919
3	systemic lupus erythematosus'/exp OR 'lupus erythematosus, systemic':ab,ti OR sle:ab,ti OR 'systemic le':ab,ti	168202
4	#1 AND #2 AND #3	540
#	CNKI - run [May 28, 2026]	Results
1	(主题:肿瘤坏死因子α) OR (关键词:TNF-α-308G/A + 308G/A位点基因多态性 + 肿瘤坏死因子-α-308G/A(精确)) AND (主题:肿瘤坏死因子α) OR (关键词:TNF-α-238G/A + 238G/A位点基因多态性 + 肿瘤坏死因子-α-238G/A(精确)) AND (主题:红斑狼疮 + 系统性红斑狼疮) OR (关键词:红斑狼疮 + 系统性红斑狼疮 + SLE(精确))	88
#	WanFang - run [May 28, 2026]	Results
1	(主题:("肿瘤坏死因子α" OR "TNF-α-308G/A" OR "TNF-α-238G/A" OR "基因多态性") OR 关键词:("肿瘤坏死因子α" OR "TNF-α-308G/A" OR "TNF-α-238G/A" OR "基因多态性")) AND (主题:("系统性红斑狼疮" OR "红斑狼疮") OR 关键词:("系统性红斑狼疮" OR "SLE")	723
