# Supplementary material for: Association between the TNF-α-308G/A and TNF-α-238G/A polymorphisms and systemic lupus erythematosus susceptibility: an updated meta-analysis
Source: Front Med (Lausanne). 2026 Jun 23;13:1836955. doi: 10.3389/fmed.2026.1836955 (PMC13337511; doi:10.3389/fmed.2026.1836955)
Supplement: Supplementary file 2 [file Table_2.xlsx]

## Sheet: Supplementary Table 1
Supplementary Table 2. Included studies of TNF-α polymorphisms in SLE within the meta-analyses
No.	First Author/Year	Country	TNF-a-238G/A (rs361525)			TNF-a-308G/A (rs1800629)
			All studies			All studies
			This study	Chen L [80] 2019	Zou YF [86] 2010	This study	Sekar PKC [83] 2025	Chen L [80] 2019	Yang ZC [69] 2017	Pan HF [81] 2012	Lee YH [85] 2006	Zou YF [82] 2011
1	Fugger L [29] 1989	Denmark	–	–	–	C		–	Eu	C	C	–
2	Atsumi T [30] 1992	Japan	–	–	–	A		–	–	A	A	A
3	Goldstein R [31] 1993	Canada	–	–	–	C		–	Eu	C	C	–
4	Tomita Y [32] 1993	Japan	–	–	–	A		–	–	A	A	A
5	Wilson AG [33] 1994	UK	–	–	–	C		C	Eu	C	C	–
6	Danis VA [34] 1995	Australia	–	–	–	C		C	Eu	C	C	–
7	Fong KY [35] 1996	Singapore	–	–	–	A		–	A	A	A	A
8	D'Alfonso S [36] 1996	Italy	C	C	C	C		C	Eu	C	C	–
9	Rudwaleit M [37] 1996	UK	C	–	C	C		–	C	C	C	–
10	Rudwaleit M [37] 1996	UK	Af		Af	Af			Af	Af	Af	–
11	Sullivan KE [38] 1997	USA	–	–	–	Af		Af	Af	Af	Af	–
12	Chen CJ [39] 1997	China	–	–	–	A		A	A	A	A	A
13	Wang Y [40] 1998	China	–	–	–	A		A	A	A	A	A
14	Wang M [41] 1999	China	–	–	–	A		A	A	A	A	A
15	Rood MJ [42] 2000	The Netherlands	C	–	C	C		C	Eu	C	C	–
16	Liu ZR [43] 2001	China	–	–	–	A		A	A	–	–	A
17	Zúñiga J [44] 2001	Mexico	M (HWD)	–	Me (HWD)	M		LA	NA	Me	Me	–
18	van der Linden MW [45] 2001	The Netherlands	–	–	–	C		C	Eu	C	C	–
19	Fu CW [46] 2002	China	–	–	–	A		–	A	–	–	A
20	May LA [47] 2002	Australia	–	–	–	C		C	Eu	C	C	–
21	Azizah MR [48] 2004	Maylaysia	–	–	–	A		–	A	A	A	A
22	Parks CG [49] 2004	USA	C	C	C	C		C	Eu	C	C	–
23	Parks CG [49] 2004	USA	Af	Af	Af	Af		Af	Af	Af	Af	–
24	Lu LY [50] 2005	China	–	–	–	A		–	A	–	–	A
25	Schotte H [51] 2005	Germany	–	–	–	C		–	Eu	C	–	–
26	Suárez A [52] 2005	Spain	–	–	–	C		C	Eu	C	–	–
27	Hrycek A [53] 2005	Poland	–	–	–	C		C	Eu	C	–	–
28	Correa P [54] 2005	Colombia	M (HWD)	–	Co (HWD)	M		LA	SA	SA	–	–
29	McHugh NJ [55] 2006	UK	C	C	C	C		–	Eu	C	–	–
30	Guarnizo-Zuccardi P [56] 2007	Colombia	–	–	–	M		LA	SA	SA	–	–
31	Hirankarn N [57] 2007	Thailand	A	A	Thai	A		A	A	A	–	A
32	Tsai LJ [58] 2008	China	–	–	–	A		–	A	–	–	A
33	Jiménez-Morales S [59] 2009	Mexico	M	–	Me	M		–	NA	Me	–	–
34	Lin YJ [28] 2009	China	–	–	–	A		–	A	A	–	–
35	Lin YJ [27] 2010	China	–	–	–	Repeat		A	A	–	–	–
36	Santos MJ [11] 2012	Portugal	–	–	–	C		C	Eu	–	–	–
37	Angelo HD [60] 2012	Brazil	–	–	–	M		LA	SA	–	–	–
38	Dourmishev L [61] 2012	Bulgaria	C	–	–	C		–	Eu	–	–	–
39	Muñoz SA [62] 2014	Argentina	–	–	–	M		–	SA	–	–	–
40	Ahmed HH [63] 2014	Egypt	–	–	–	C (HWD)		–	A	–	–	–
41	Piotrowski P [64] 2015	Poland	–	–	–	C		–	Eu	–	–	–
42	Tahghighi F [65] 2015	Iran	C (HWD)	–	–	C		–	A	–	–	–
43	Al-Kholy W [68] 2016	Egypt	–	–	–	C	C	C	–	–	–	–
44	Rageh M[77] 2017	Egypt	–	–	–	C	C
45	Yang ZC [69] 2017	China	–	–	–	A (HWD)		–	A	–	–	–
46	Umare VD [70] 2017	India	I	C	–	I	I	C	–	–	–	–
47	Garavito G [71] 2017	Colombia	M	–	–	M		–	–	–	–	–
48	Manolova I [72] 2018	Bulgaria	–	–	–	C	C	C	–	–	–	–
49	Ramírez-Bello J [73] 2018	Mexico	M	LA	–	M	M	LA	–	–	–	–
50	Mahto H [74] 2019	India	I (HWD)	–	–	I (HWD)		–	–	–	–	–
51	Katkam SK [67] 2021	Poland	–	–	–	C		–	–	–	–	–
52	Rzeszotarska E [66] 2022	Poland	–	–	–	C		–	–	–	–	–
53	Mashayekh Z [76] 2023	Iran	–	–	–	A (HWD)	A	–	–	–	–	–
54	Salazar-Camarena DC [75] 2025	Mexico	M	–	–	M	–	–	–	–	–	–
A: Asian; I: Indian; Af: African; C: Caucasian; LA: Latin-American; Eu: European; NA: North American; Me: Mexican; SA: South American; Co: Colombian; HWD: Hardy-Weinberg disequilibrium; SLE: systemic lupus erythematosus
