# Supplementary material for: Association between the TNF-α-308G/A and TNF-α-238G/A polymorphisms and systemic lupus erythematosus susceptibility: an updated meta-analysis
Source: Front Med (Lausanne). 2026 Jun 23;13:1836955. doi: 10.3389/fmed.2026.1836955 (PMC13337511; doi:10.3389/fmed.2026.1836955)
Supplement: Supplementary file 3 [file Table_3.xlsx]

## Sheet: Supplementary Table 3
Supplementary Table 3. Genotype distribution of TNF-α-308G/A polymorphism and their allele genotype in the included studies of SLE
No.	First Author/Year	Country	Geographic region	Ethnicity	Sample size	SC	Type of control	Matching	Genotypes distribution of TNF-a-308G/A (rs1800629)						Allele				Quality	HWE
									Cases			Controls			Cases		Controls
									GG	GA	AA	GG	GA	AA	A	G	A	G
1	Fugger L [29] 1989	Denmark	Europe	Caucasian	20/131	NR	Healthy control	No	7	7	6	63	60	8	19	21	76	186	Good	0.199
2	Goldstein R [31] 1993	Canada	North America	Caucasian	91/91	HB	Healthy control	No	35	38	18	42	39	10	74	108	59	123	Good	0.834
3	Danis VA [34] 1995	Australia	Oceania	Caucasian	40/57	NR	Healthy control	No	19	18	3	44	13	0	24	56	13	101	Good	0.331
4	Hrycek A [53] 2005	Poland	Europe	Caucasian	24/36	HB	Healthy control	No	20	4	0	24	11	1	4	44	13	59	Good	0.845
5	Dourmishev L [61] 2012	Bulgaria	Europe	Caucasian	27/63	NR	Healthy control	Age and sex	20	7	0	48	13	2	7	47	17	109	Poor	0.357
6	May LA [47] 2002	Australia	Oceania	Caucasian	47/57	HB	Non-SLE patients	No	21	23	3	44	13	0	29	65	13	101	Moderate	0.331
7	van der Linden MW [45] 2001	The Netherlands	Europe	Caucasian	91/253	HB	NR	No	39	39	13	186	59	8	65	117	75	431	Good	0.224
8	Rood MJ [42] 2000	The Netherlands	Europe	Caucasian	99/177	HB	Healthy control	No	42	45	12	139	35	3	69	129	41	313	Good	0.646
9	Parks CG [49] 2004	USA	North America	Caucasian	86/203	PB	Healthy control	Age and sex	42	40	4	140	59	4	48	124	67	339	Good	0.436
10	Parks CG [49] 2004	USA	North America	African	144/73	PB	Healthy control	Age and sex	108	31	5	52	20	1	41	247	22	124	Good	0.548
11	Ahmed HH [63] 2014	Egypt	Africa	Caucasian	100/100	HB	Healthy control	No	42	32	26	62	28	10	84	116	48	152	Moderate	0.02
12	Garavito G [71] 2017	Colombia	South American	Mixed	46/92	FB	Healthy control	No	42	3	1	78	14	0	5	87	14	170	Good	0.43
13	Wang Y [40] 1998	China	Asia	Asian	51/187	HB	Healthy control	No	44	7	0	158	29	0	7	95	29	345	Moderate	0.25
14	Zúñiga J [44] 2001	Mexico	North America	Mixed	51/55	NR	Healthy control	No	44	6	1	52	3	0	8	94	3	107	Moderate	0.835
15	Wilson AG [33] 1994	UK	Europe	Caucasian	81/168	NR	Healthy control	No	46	31	4	116	47	5	39	123	57	279	Good	0.928
16	Tahghighi F [65] 2015	Iran	Asia	Caucasian	57/137	PB	Healthy control	No	47	10	0	98	39	0	10	104	39	235	Poor	0.052
17	Wang M [41] 1999	China	Asia	Asian	89/70	NR	Healthy control	No	53	32	4	54	13	3	40	138	19	121	Good	0.081
18	Correa P [54] 2005	Colombia	South American	Mixed	100/430	HB	Non-SLE control	Sex	53	45	2	338	87	5	49	151	97	763	Good	0.821
19	Angelo HD [60] 2012	Brazil	South American	Mixed	98/76	NR	Healthy control	No	58	28	12	61	15	0	52	144	15	137	Good	0.34
20	Tsai LJ [58] 2008	China	Asia	Asian	95/96	PB	Healthy control	No	75	17	3	76	17	3	23	167	23	169	Good	0.116
21	Santos MJ [11] 2012	Portugal	Europe	Caucasian	115/152	NR	Healthy control	No	79	34	2	105	42	5	38	192	52	252	Good	0.752
22	Chen CJ [39] 1997	China	Asia	Asian	100/107	NR	Healthy control	No	81	19	0	79	26	2	19	181	30	184	Good	0.934
23	Fu CW [46] 2002	China	Asia	Asian	100/116	HB	Healthy control	No	83	15	2	108	8	0	19	181	8	224	Good	–
24	Manolova I [72] 2018	Bulgaria	Europe	Caucasian	154/224	HB	Healthy control	No	88	65	1	179	42	3	67	241	48	400	Good	0.765
25	Guarnizo-Zuccardi P [56] 2007	Colombia	South American	Mixed	120/102	HB	Healthy control	No	90	22	8	88	12	2	38	202	16	188	Good	0.06
26	Al-Kholy W [68] 2016	Egypt	Africa	Caucasian	125/112	NR	Healthy control	No	92	28	5	98	13	1	38	212	15	209	Moderate	0.452
27	Schotte H [51] 2005	Germany	Europe	Caucasian	205/157	PB	Healthy control	Age and sex	102	78	25	115	39	3	128	282	45	269	Good	0.884
28	Suárez A [52] 2005	Spain	Europe	Caucasian	192/343	HB	Healthy control	No	113	72	7	265	71	7	86	298	85	601	Good	0.388
29	Lu LY [50] 2005	China	Asia	Asian	136/115	PB	Healthy control	No	118	18	0	107	8	0	18	254	8	222	Good	0.884
30	Hirankarn N [57] 2007	Thailand	Asia	Asian	154/154	PB	Healthy control	No	129	24	1	125	28	1	26	282	30	278	Good	0.673
31	Lin YJ [28] 2009	China	Asia	Asian	161/211	HB	Healthy control	No	132	26	3	174	35	2	32	290	39	383	Good	0.871
32	Umare VD [70] 2017	India	Asia	Indian	200/201	NR	Healthy control	Age and sex	138	51	11	168	30	3	73	327	36	366	Good	0.3
33	Muñoz SA [62] 2014	Argentina	South American	Mixed	179/223	PB	Healthy control	No	144	33	2	186	36	1	37	321	38	408	Poor	0.595
34	Rzeszotarska E [66] 2022	Poland	Europe	Caucasian	193/337	NR	Healthy control	No	149	40	4	218	102	17	48	338	136	538	Good	0.267
35	Mahto H [74] 2019	India	Asia	Indian	204/224	HB	Healthy control	Age and sex	153	43	8	194	25	5	59	349	35	413	Good	0.0008
36	Piotrowski P [64] 2015	Poland	Europe	Caucasian	262/528	HB	Healthy control	No	162	89	11	369	142	17	111	413	176	880	Moderate	0.465
37	Katkam SK [67] 2021	India	Asia	Indian	202/318	NR	Healthy control	Age and sex	187	14	1	279	39	0	16	388	39	597	Good	0.618
38	Yang ZC [69] 2017	China	Asia	Asian	556/570	PB	Healthy control	No	384	120	52	468	86	16	224	888	118	1022	Good	<0.001
39	Ramírez-Bello J [73] 2018	Mexico	North America	Mixed	442/495	PB	Healthy control	No	398	44	0	450	43	2	44	840	47	943	Good	0.379
40	Salazar-Camarena DC [75] 2025	Mexico	North America	Mixed	180/186	HB	Healthy control	Age and sex	148	29	3	164	22	0	35	325	22	350	Good	0.391
41	Mashayekh Z [76] 2023	Iran	Asia	Asian	120/120	PB	Healthy control	No	0	90	30	0	85	35	150	90	155	85	Moderate	<0.001
42	Rageh [77] 2017	Egypt	Africa	Caucasian	50/50	PB	Healthy control	Age and sex	32	13	5	42	7	1	77	33	91	9	Good	0.315
43	Atsumi T [30] 1992	Japan	Asia	Asian	74/20	HB	Healthy control	No	–	–	–	–	–	–	46	102	17	23	Good	–
44	Tomita Y [32] 1993	Japan	Asia	Asian	20/23	HB	Healthy control	No	–	–	–	–	–	–	18	22	10	36	Good	–
45	Fong KY [35] 1996	Singapore	Asia	Asian	67/89	HB	Healthy control	No	–	–	–	–	–	–	26	108	23	155	Good	–
46	D'Alfonso S [36] 1996	Italy	Europe	Caucasian	123/199	NR	Healthy control	No	–	–	–	–	–	–	37	209	49	299	Good	–
47	Rudwaleit M [37] 1996	UK	Europe	Caucasian	49/96	PB	Healthy control	No	–	–	–	–	–	–	25	73	31	161	Good	–
48	Rudwaleit M [37] 1996	UK	Europe	African	49/81	PB	Healthy control	No	–	–	–	–	–	–	14	84	29	133	Good	–
49	Sullivan KE [38] 1997	USA	North America	African	64/88	PB	Healthy control	No	–	–	–	–	–	–	24	104	14	162	Good	–
50	Liu ZR [43] 2001	China	Asia	Asian	62/51	HB	Healthy control	No	–	–	–	–	–	–	33	91	10	92	Moderate	–
51	Azizah MR [48] 2004	Maylaysia	Asia	Asian	70/59	NR	Healthy control	No	–	–	–	–	–	–	52	88	24	94	Moderate	–
52	McHugh NJ [55] 2006	UK	Europe	Caucasian	157/245	PB	Healthy control	No	–	–	–	–	–	–	65	135	85	215	Good	–
53	Jiménez-Morales S [59] 2009	Mexico	North America	Mixed	328/400	NR	Healthy control	No	–	–	–	–	–	–	44	610	23	777	Good	–
HB: hospital-based study; PB population-based study; FB family-based study; NR: Not reported; SC: Source of control; HWE: Hardy-Weinberg equilibrium; SLE: systemic lupus erythematosus
