# Supplementary material for: Association between the TNF-α-308G/A and TNF-α-238G/A polymorphisms and systemic lupus erythematosus susceptibility: an updated meta-analysis
Source: Front Med (Lausanne). 2026 Jun 23;13:1836955. doi: 10.3389/fmed.2026.1836955 (PMC13337511; doi:10.3389/fmed.2026.1836955)
Supplement: Supplementary file 4 [file Table_4.xlsx]

## Sheet: Supplementary Table 4
Supplementary Table 4. Genotype distribution of TNF-α-238G/A polymorphism and their allele genotype in the included studies of SLE
No.	First Author/Year	Country	Geographic region	Ethnicity	Sample size	SC	Type of control	Matching	Genotypes distribution of TNF-a-238G/A						Allele				Quality	HWE
									Cases			Controls			Cases		Controls
									GG	GA	AA	GG	GA	AA	A	G	A	G
1	Dourmishev L [61] 2012	Bulgaria	Europe	Caucasian	27/63	NR	Healthy control	Age and sex	26	1	0	63	0	0	1	53	0	126	Poor	–
2	Zúñiga J [44] 2001	Mexico	North America	Mixed	51/55	NR	Healthy control	No	38	11	2	51	3	1	15	87	5	105	Moderate	0.006
3	Garavito G [71] 2017	Colombia	South American	Mixed	46/92	FB	Healthy control	No	39	7	0	79	12	1	7	85	14	170	Good	0.488
4	Tahghighi F [65] 2015	Iran	Asia	Caucasian	59/137	PB	Healthy control	No	51	4	1	79	57	1	6	106	59	215	Poor	0.007
5	Parks CG [49] 2004	USA	North America	Caucasian	86/203	PB	Healthy control	Age and sex	79	7	0	175	28	0	7	165	28	378	Good	0.291
6	Correa P [54] 2005	Colombia	South American	Mixed	100/430	HB	Non-SLE control	Sex	99	1	0	333	96	1	1	199	98	762	Good	0.029
7	Parks CG [49] 2004	USA	North America	African	144/73	PB	Healthy control	Age and sex	136	8	0	71	2	0	8	280	2	144	Good	0.906
8	Hirankarn N [57] 2007	Thailand	Asia	Asian	154/154	PB	Healthy control	No	142	12	0	143	11	0	12	296	11	297	Good	0.646
9	Mahto H [74] 2019	India	Asia	Indian	204/224	HB	Healthy control	Age and sex	159	43	2	195	26	3	47	361	32	416	Good	0.001
10	Umare VD [70] 2017	India	Asia	Indian	200/201	NR	Healthy control	Age and sex	170	27	3	188	12	1	33	367	14	388	Good	0.113
11	Ramírez-Bello J [73] 2018	Mexico	North America	Mixed	442/494	PB	Healthy control	No	377	63	2	458	34	2	67	817	38	950	Good	0.123
12	Rood MJ [42] 2000	The Netherlands	Europe	Caucasian	99/177	HB	Healthy control	No	92	7		166	11		–	–	–	–	Good	–
13	D'Alfonso S [36] 1996	Italy	Europe	Caucasian	123/199	NR	Healthy control	No	–	–	–	–	–	–	20	226	25	373	Good	–
14	Rudwaleit M [37] 1996	UK	Europe	Caucasian	49/96	PB	Healthy control	No	–	–	–	–	–	–	2	96	10	182	Good	–
15	Rudwaleit M [37] 1996	UK	Europe	African	49/81	PB	Healthy control	No	–	–	–	–	–	–	14	84	15	147	Good	–
16	McHugh NJ [55] 2006	UK	Europe	Caucasian	157/244	PB	Healthy control	No	–	–	–	–	–	–	9	143	29	233	Good	–
17	Jiménez-Morales S [59] 2009	Mexico	North America	Mixed	328/400	NR	Healthy control	No	–	–	–	–	–	–	32	624	33	767	Good	–
18	Salazar-Camarena DC [75] 2025	Mexico	North America	Mixed	180/186	HB	Healthy control	Age and sex	152	26	2	169	17	0	30	330	17	255	Good	0.514
HB: hospital-based study; PB population-based study; FB family-based study; NR: Not reported; SC: Source of control; HWE: Hardy-Weinberg disequilibrium; SLE: systemic lupus erythematosus
