# Supplementary material for: Association between the TNF-α-308G/A and TNF-α-238G/A polymorphisms and systemic lupus erythematosus susceptibility: an updated meta-analysis
Source: Front Med (Lausanne). 2026 Jun 23;13:1836955. doi: 10.3389/fmed.2026.1836955 (PMC13337511; doi:10.3389/fmed.2026.1836955)
Supplement: Supplementary file 5 [file Table_5.xlsx]

## Sheet: Supplementary Table 5
Supplementary Table 5. Q-genie scores and quality assessment for each of the included studies
No.	Study	1. Rationale for study	2. Selection and definition of outcome of interest	3. Selection and comparability of comparison groups (if applicable)	4. Technical classification of the exposure	5. Non-technical classification of the exposure	6. Other sources of bias	7. Sample size and power	8. A priori planning of analyses	9. Statistical methods and control for confounding	10. Testing of assumptions and inferences for genetic analyses	11. Appropriateness of inferences drawn from results	Total	Quality
1	Fugger L [29] 1989	5	4	5	6	3	4	3	4	4	5	4	47	Good
2	Atsumi T [30] 1992	5	4	4	6	3	4	2	5	4	4	5	46	Good
3	Goldstein R [31] 1993	6	5	5	6	4	5	5	6	6	6	5	59	Good
4	Tomita Y [32] 1993	5	5	4	5	3	3	3	5	5	4	5	47	Good
5	Wilson AG [33] 1994	5	5	5	6	4	4	5	6	6	5	5	56	Good
6	Danis VA [34] 1995	4	4	4	5	3	4	4	5	5	4	4	46	Good
7	Fong KY [35] 1996	5	3	4	5	4	4	3	5	4	5	4	46	Good
8	D'Alfonso S [36] 1996	5	4	4	6	4	4	3	5	4	5	5	49	Good
9	Rudwaleit M [37] 1996	6	4	5	6	4	5	3	5	5	5	5	53	Good
10	Sullivan KE [38] 1997	6	4	5	6	4	5	4	6	6	5	6	57	Good
11	Chen CJ [39] 1997	5	4	5	6	4	5	3	5	5	5	5	52	Good
12	Wang Y [40] 1998	4	5	4	5	3	3	2	4	4	3	4	41	Moderate
13	Wang M [41] 1999	5	5	4	5	3	3	3	5	5	4	5	47	Good
14	Rood MJ [42] 2000	6	5	6	7	4	5	3	5	7	6	6	60	Good
15	Liu ZR [43] 2001	4	5	5	6	4	3	2	5	3	2	4	43	Moderate
16	Zúñiga J [44] 2001	5	4	4	3	4	3	2	4	5	5	5	44	Moderate
17	van der Linden MW [45] 2001	6	5	6	7	4	5	5	6	7	7	6	64	Good
18	Fu CW [46] 2002	5	4	4	6	3	4	2	5	4	4	5	46	Good
19	May LA [47] 2002	4	2	3	5	3	3	2	3	4	3	4	36	Moderate
20	Azizah MR [48] 2004	5	3	4	5	3	4	3	4	4	4	4	43	Moderate
21	Parks CG [49] 2004	6	6	5	7	5	5	5	7	7	7	6	66	Good
22	Lu LY [50] 2005	5	5	4	6	4	4	5	6	5	5	5	54	Good
23	Schotte H [51] 2005	6	5	5	7	5	5	5	7	7	7	6	65	Good
24	Suárez A [52] 2005	6	6	5	7	5	5	5	7	7	6	6	65	Good
25	Hrycek A [53] 2005	5	4	4	6	4	4	2	5	4	4	5	47	Good
26	Correa P [54] 2005	6	5	5	6	4	5	4	6	5	5	6	57	Good
27	McHugh NJ [55] 2006	6	5	5	6	5	5	4	6	5	5	6	58	Good
28	Guarnizo-Zuccardi P [56] 2007	5	4	4	6	4	4	3	5	5	4	5	49	Good
29	Hirankarn N [57] 2007	5	4	6	6	4	5	3	5	5	7	6	56	Good
30	Tsai LJ [58] 2008	6	5	5	7	5	6	5	7	7	7	7	67	Good
31	Jiménez-Morales S [59] 2009	6	6	6	7	5	6	6	7	7	7	7	70	Good
32	Lin YJ [28] 2009	5	4	5	6	4	5	4	7	6	7	6	59	Good
33	Santos MJ [11] 2012	6	5	5	6	5	5	4	6	6	6	6	60	Good
34	Angelo HD [60] 2012	5	5	5	6	4	4	3	5	4	5	6	52	Good
35	Dourmishev L [61] 2012	3	2	2	3	2	2	1	2	2	3	2	24	Poor
36	Muñoz SA [62] 2014	3	3	3	3	2	3	3	3	3	2	3	31	Poor
37	Ahmed HH [63] 2014	4	3	3	3	3	3	3	3	3	3	4	35	Moderate
38	Piotrowski P [64] 2015	4	4	4	4	3	3	3	4	4	3	4	40	Moderate
39	Tahghighi F [65] 2015	3	2	2	3	1	3	1	2	2	2	3	24	Poor
40	Al-Kholy W [68] 2016	6	3	4	5	3	3	2	4	2	4	5	41	Moderate
41	Rageh M[77] 2017	3	2	2	3	1	2	1	3	2	1	3	23	Poor
42	Yang ZC [69] 2017	6	4	4	5	3	5	4	6	4	4	6	51	Good
43	Umare VD [70] 2017	5	5	5	6	5	4	5	6	6	6	6	59	Good
44	Garavito G [71] 2017	5	6	6	6	5	5	3	6	6	7	6	61	Good
45	Manolova I [72] 2018	5	4	4	5	5	4	3	5	5	5	5	50	Good
46	Ramírez-Bello J [73] 2018	6	5	5	6	5	5	5	6	6	6	6	61	Good
47	Mahto H [74] 2019	6	5	4	6	4	5	3	5	5	5	6	54	Good
48	Katkam SK [67] 2021	5	4	5	7	4	5	3	7	6	7	5	58	Good
49	Rzeszotarska E [66] 2022	6	5	4	7	5	4	4	7	6	5	6	59	Good
50	Mashayekh Z [76] 2023	4	4	4	5	3	4	2	5	4	3	4	42	Moderate
51	Salazar-Camarena DC [75] 2025	6	3	4	6	4	5	3	7	7	5	6	56	Good
